# Supplementary material for: The Use of Natural Language Processing Methods in Reddit to Investigate Opioid Use: Scoping Review
Source: JMIR Infodemiology. 2024 Sep 13;4:e51156. doi: 10.2196/51156 (PMC11437337; doi:10.2196/51156)
Supplement: Multimedia Appendix 4 [file infodemiology_v4i1e51156_app4.xls]

## Sheet: original
Author	Year of publication	Country of affiliation of the first author	Item type	Database	Discipline of the first author (based on most recent degree subject area)	Title	Overarching Goal	Social media (sometimes Reddit is used in addition to other social media)	Subreddit investigated	Type of posts analyzed	Scope of substances or substance-using populations considered		Methods	Dictionary		Software used for analysis	Results/key findings (a brief description of main contributions)	Limitations (a brief description)	Ethical approval information
											Limited to opioids (Y/N)	Distinction between opioid types (Y/N)	Type of language processing models used	Explicit reference to "synset", "dictionary", "lexicon", "ontology", "vocabulary", or None?	Synset
Ryan Eshleman	2017	USA	conferencePaper	IEEE / Scopus	Computer Science	Identifying Individuals Amenable to Drug Recovery Interventions through Computational Analysis of Addiction Content in Social Media	Infodemiology-Prediction/classification	Reddit	Not reported (the authors refer to a set of 24 well known recreational drug use and addiction recovery forums)	Not reported	N	N	Word embedding and for prediction/classification: K-NN, K-NN, random forests, logistic regression, and naive Bayes.	Y: "construction of an addiction lexicon by using term embedding. The embedding space is subsequently mined through a seeded iterative set expansion technique to obtain a representative lexicon.""The authors use a dynamic lexicon generation method called Density Based Lexicon Expansion with Seeding.".	Not comprehensively reported	Python software packages: Social Semantic Term Space method with the Gensim and the Word2Vec algorithm; dimensionality reduction was performed using manifold learning with the t-SNE algorithm implemented in sklearn	25.8% of users who posted in the opiates subreddit also posted in a recovery subreddit. When evaluating the prediction performance of the addiction propensity models, the k-Nearest Neighbors (k-NN) classifier with k=11 had the best overall performance with an F1 score of 0.848. However, Random Forests showed the best precision with 0.914 and k-NN with k=3 had the best recall at 0.843.	Not reported	None reported
Sheetal Pandrekar	2018	USA	journalArticle	PubMed / Scopus	Computer Science	Social Media Based Analysis of Opioid Epidemic Using Reddit	Infodemiology-Associations and Infoveillance	Reddit	r/opiates	1st submission + comments	Y	N	Topic modeling (LDA), semantic-based analysis, negative binomial, and Mann-Whitney U-tests	The authors used LIWC2015, a dictionary of various psychological categories built over several years, to study emotional, cognitive, and structural components of speeches or texts. Reference Pennebaker JW, Boyd RL, Jordan K, Blackburn K. The development and psychometric properties of LIWC2015. 2015.	Not reported	Data was collected using PRAW (https://praw.readthedocs.io/en/latest/#) which is a Python wrapper for the official Reddit API (https://www.reddit.com/dev/api/).	Posts on r/opiates subreddit became more active after the 2016 US elections. Between 2014 and 2017, the average time between two consecutive posts reduced, indicating that users are posting at an increased rate. However, the time at which users receive response on their posts was reduced. The study findings show that illicit (illegally-made) opioid, heroin is mentioned the most in the posts. The …	A limitation of the official APIs of Reddit used for collecting data is that it does not provide access to the user demographics like location, age or gender, which could provide deep understanding on the demographic disparity for better public health studies.	None reported
Brent Davis	2019	Canada	journalArticle	Scopus	Computer Science	Archetype-Based Modeling and Search of Social Media	Methodological and Infodemiology-Prediction/classification	Reddit	Archetype (documents of interest) = entire posting history from authors posting in /r/Opiates in 2017 Control (documents not of interest, this subreddit forbids controversial topics like illicit drug use) = all posts from /r/CasualConversation in 2017 Search corpus (additional documents to be searched) = /posting histories of authors who posted in r/Ottawa in 2017	Not reported	Y	N	Archetype-based modeling and search	N	-	R software packages: the text2vec applied to documents to train a new word embedding using the GloVe method; e1071 to train support vector machine (SVM) classifiers using	The LF-LDA identified the following topics: topic 1 (supply shutdown), topic 2 (social words), topic 3 (drug names, dosing), topic 4 (asking for information; help), topic 5 (clinic/doctor), topic 6 (withdrawal), topic 7 (MOUD experiences and access issues), topic 8 (COVID symptoms), topic 9 (negative consequences of addiction), and topic 10 (recovery). The 4 topics that appeared most frequently (…	The methods in this study result in topics that are also discussed by authors who discuss opioids (e.g. hobbies and politics) which may not always be of interest to readership. The use of word embeddings may introduce sexist and other biases	None reported
Nikki Adams	2019	USA	journalArticle	ACM / Scopus	Linguist	Choosing Your Platform for Social Media Drug Research and Improving Your Keyword Filter List	Methodological	Reddit, Twitter	opiates, opiatesmemorial, askdrugs, opiatesrecovery, ReagentTesting, drugtesthelp, glassine, drugs, researchchemicals, replications, drugnerds, erowids, psychonaut, rationalpsychonaut, obscuredrugs, heroin, ouroverusedveins, methadone, suboxone, opiaterollcall, fentanyl	Not reported	N	Distinction between oxy (for oxycodone), heroin, and fentanyl	Word embedding and annotation	Synset, the authors annotated sets of pairs of words as "synonym", "sister", "other drug", "non drug", and "unknown".	Provided in the appendix	Gensim implementation of Word2Vec and python	Synonym search resulted in 504 unique marijuana-related terms and 485 unique opioid terms for annotation; Synonyms identified / total candidates for opioids = 31/269 (11.52%); Sisters identified / total candidates for opioids = 117/269 (43.49%); No stat sign differences between candidate generation methods; Reddit outperformed Twitter to a high degree for opioids in terms of found synonyms; Opioi…	Not reported	None reported
John Lu	2019	USA	conferencePaper	Scopus	Computer Science	Investigate Transitions into Drug Addiction through Text Mining of Reddit Data	Infodemiology-Prediction/classification	Reddit	The study focuses on four major drug-related subreddits: r/Opiates, r/Drugs, r/OpiatesRecovery, r/RedditorsInRecovery.	Not reported	N	The study found distinguished between different opioid types when quantifying utterances of drugs and their impact on a user’s predicted survival probability relative to other drugs.	Word embedding, binary classifier, and cox regression	Y: Linguistic Inquiry and Word Count3 (LIWC), a text analysis program that categorizes words into 93 groups which reflect different emotions, thinking styles, social concerns, and parts of speech.	Not reported	Linguistic Inquiry and Word Count (LIWC) software was used for analyzing word use Gensim's Doc2Vec was used to create 100-dimensional vector representations for each user post	Results for both the binary classification and cox regression models suggest that drug utterances and linguistic features can be indicative of one’s propensity to shift towards substance abuse. Categorical accuracy and F1 score were used to evaluate the transition classifier. A baseline model, which used only Doc2Vec embeddings, achieved a modest 69.3% test-set accuracy. With the inclusion of LIW…	The following limitations were identified: - selection bias in the Redditors, as they are choosing to express their opinions on Reddit and are likely much more open about their drug use/recovery progress. Since this may not be indicative of all drug users, the results may not be generalizable to the larger population - participation in general drug forums and recovery forums was used as a proxy f…	None reported
Zhou Yang	2019	USA	conferencePaper	Scopus	Computer Science	Opioid Relapse Prediction with GAN	Infodemiology-Prediction/classification	Reddit	“r/opiates”,“r/opiatesRecovery” and “r/drugs”	1st submission + comments	Y	N	Sentiment analysis, generative adversarial networks, and correlation analysis	Y: but didn’t made it available : We collected the data using keyword-based method, with the keywords being a list of opioid-related drug names and its abbreviations, slangs or jargons that are related to opioids, such as ‘oxy (oxytocin)’, ‘Xanax’, ‘dope’, etc.	Not reported	A web crawling tool was developed using PRAW (Python Reddit API Wrapper) to collect data from Reddit.com	The results from the relapse prediction model showed that the generative adversarial net method outperformed other methods (Logistic Regression, SVM and KNN), achieved an accuracy of 0.8390 and an F-score of 0.8547. The sentiment images generated by the generator show that relapse is closely connected with the emotion ‘joy’ and the emotion ‘negative’.	The following limitations were identified in this study: - the size of the manually labeled training data used in the experimental is not large enough to draw strong and consolidated conclusions.	None reported
Stevie Chancellor	2019	USA	conferencePaper	ACM / Scopus	Human Centered Computing	Discovering Alternative Treatments for Opioid Use Recovery Using Social Media	Infodemiology-Prediction/classification and Pharmacovigilance	Reddit	Identification of potentially relevant subreddits: a breadth-first search across sidebars for related subreddits to a depth of two in November 2017, starting at r/OpiatesRecovery. This produced 225 candidate subreddits. With input from an addiction research scientist subreddits needed to meet one of the following criteria: (i) the subreddit’s topic must be about substances considered psychoactive…	Not reported	Y	The study identified a range of drug-related word including those about opioids (fentanyl, carfentanil, heroin), non-opioid pain relievers (pregabalin), and OUD recovery drugs (methadone, suboxone, naltrexone).	Binary transfer learning classifier, word embeddings	Y: They provided as a result of their paper a Drug-Related Words from Embedding. But not all terms can be used as a synset. Table 4. "Using the results of the word embeddings, we condensed drug names and their equivalents/slang terms to a list of regular expressions referring to the same substance"	Table 4	Not reported	The results present the 200 words most aligned to the decision direction such that they exert the most influence on the decision value in the positive direction, meaning that their presence in a document increases that document’s affinity with the archetypes. The results show that the choice of embedding could have a significant impact on which documents are retrieved by the search process. The r…	Population biases of who discloses on public social media that they use Ats and positive survivorship bias leading to oversampling of those who continue using Reddit	All data was publicly available when gathered, and the researchers had no interactions with users– therefore, our research did not qualify for ethics board review at our institutions. However, we are obligated to protect the privacy and anonymity of the users in our dataset because of these risks. We adopted several data protections, elaborated in the paper’s Discussion section, drawing on prior …
Peter Akioyamen	2020	Canada	conferencePaper	Scopus	Data science	A Framework for Intelligent Navigation Using Latent Dirichlet Allocation on Reddit Posts About Opiates	Methodological	Reddit	/r/opiates	1st submission + comments	Y	N	Topic modeling (LDA) and sentiment analysis	For the sentiment analysis: NRC Word-Emotion Association Lexicon and AFINN lexicon	Not reported	R (ldatuning, RedditExtractoR, and tidytext packages)	Interpretation of topic contents: Topic 1 = being free of opiate use for some duration; Topic 2 = external support during addiction recovery; Topic 3 = the impact opiate addiction recovery can have on various components of life; Topic 4 = relapse and instability; Topic 5 = addiction recovery programs and community based recovery methods; Topic 6 = relapse along with difficulties faced during addi…	Not reported	None reported
Deeptanshu Jha	2020	USA	journalArticle	PubMed / Scopus	Computer Science	Analysis of associations between emotions and activities of drug users and their addiction recovery tendencies from social media posts using structural equation modeling	Infodemiology-Associations	Reddit	The study used a set of 117 recreational drug use (RDU) subreddits, and 29 drug addiction recovery (DAR) subreddits - not specified in the study but taken from a previous study	Not reported	N	N	Semantic-based analysis and structural equation modeling	Two psychometrically validated dictionaries were used, namely, Linguistic Inquiry and Word Count (LIWC) and Empath, to identify instances of emotional distress, physical pain, relationships, self-development efforts, and geographic disparities present in the posts of the drug user.	Not reported	Python software package: PRAW API was used to retrieve the most recent 1000 posts for each user	The majority of the LIWC indicators in the withdrawal management model were shown to be positively correlated with each other. The high correlation was shown to be due to common expletives in these categories and that users usually talked about health (physical symptoms) in the context of negative emotions- as may be expected for users experiencing withdrawals. The authors used the LIWC to determ…	Not reported	None reported
Amanuel Alambo	2020	USA	conferencePaper	Scopus	Computer science & engineering	COVID-19 and Mental Health/Substance Use Disorders on Reddit: A Longitudinal Study	Infodemiology-Associations and infoveillance	Reddit	r/Opiates, r/OpiatesRecovery, and r/addiction. Additional subreddits for mental health and COVID-19	Not reported	N	N	Word embedding, topic modeling (LDA), and correlation analysis	To constrain our search for relevance, we collect postings in mental health/substance use subreddits that consist of at least one of the keywords in a Coronavirus dictionary. Similarly, to collect postings related to mental health/substance use in r/Coronavirus, we use the DSM-5 lexicon [7], PHQ-9 lexicons [12], and Drug Abuse Ontology (DAO) [3]The authors refer to a Coronavirus dictionary (link …	To constrain our search for relevance, we collect postings in mental health/substance use subreddits that consist of at least one of the keywords in a Coronavirus dictionary. Similarly, to collect postings related to mental health/substance use in r/Coronavirus, we use the DSM-5 lexicon [7], PHQ-9 lexicons [12], and Drug Abuse Ontology (DAO) [3]The authors refer to a Coronavirus dictionary (link …	Not reported	Correlations between substance use topics and that for Coronavirus tended to be higher during the period after the month of June 2020. Results derived using the fine-tuned BERT model produced similar trends to those from the vanilla BERT model although the topical correlation scores tended to be higher	Not reported	None reported
Hannah Yao	2020	USA	journalArticle	PsycINFO / PubMed / Scopus	Computer Science	Detection of suicidality among opioid users on reddit: Machine learning-based approach	Infodemiology-Prediction/classification	Reddit	r/suicidewatch and r/depression and opioid-related forums (not explicitly stated); also, a control group was used to model healthy, nondisordered language (not explicitly stated)	Not reported	Y	N	Word embedding convolutional neural network (also tested logistic regression, random forest, support vector machines, FastText, recurrent neural network, and attention-based bidirectional recurrent neural network)	Y	Not reported	Data were collected from Reddit using the pushshift.io Python Application Programming Interface (API) and Reddit’s Python Reddit API Wrapper (PRAW)	The inclusion of word2vec information led to a notable improvement in the performance of the convolutional neural network classification method. The classification performance of all models was affected when a pre-trained GloVe was used as input. The authors speculated that this could be due to the local information introduced by using specific subreddits as categories. The introduction of GloVe …	The following limitations were identified: - all posts under a subreddit were assumed to be reflective of the official subreddit purpose (eg, recovering opioid users post in r/opiatesrecovery) and that deviations were neutralized because of the sheer volume of the majority content. A manual review of predicted suicidality among opioid subreddits (C1) found that many cases were wrongly predicted a…	None reported
Anietie Andy	2020	USA	conferencePaper	ACL	Computer science	Does Social Support Expressed in Post Titles Elicit Comments in Online Substance Use Recovery Forums?	Infodemiology-Association + Infodemiology-Prediction/classification	Reddit	r/Leaves and /r/OpiatesRecovery	1st submission + comments	N	N	Topic modeling (LDA), correlation analysis, sentiment analysis, and random forest	N	N	LIWC	This study showed that the degree of emotional support seeking expressed in the titles of posts in the /r/OpiatesRecovery subreddit had a positive, albeit low, correlation with the average number of comments received. It also found a (low) negative correlation between the degree of information support seeking expressed in the same posts and the average number of comments received. The predictive …	Study limited to only two sets of subreddits	This s tudy received exempt status from the University of Pennsylvania Institutional Review Board.
Deeptanshu Jha	2020	USA	journalArticle	PubMed / Scopus	Computer Science	SMARTS: the social media-based addiction recovery and intervention targeting server	Methodological	Reddit, Twitter	124 recreational drug use (RDU) subreddits, and 30 drug addiction recovery (DAR) subreddits. Authors refer to a previous study	1st submission + comments	N	N	Topic modeling (LDA), sentiment analysis, and propensity score matching	Y: AFINN sentiment lexicon for sentiment and Eshleman at al. drug- and recovery term lexicon	The Eshleman at al. drug- and recovery term lexicon was not reported AGAIN	SMARTS is designed to analyze data and is implemented using Python, Flask, JQuery, Javascript and Redis.	The results show that SMARTS can identify individuals open to recovery interventions for intoxicants, such as, cigarettes, weed, alcohol, kratom and opioids with an accuracy of 88, 89, 90, 96 and 96%, respectively	Not reported	Ethics approval and consent to participate: not applicable; the data used in this paper was publicly available (via Reddit) and the authors did not have personal interaction with any of the users. Even though this data is publicly available, to ensure user privacy, we anonymized the data and all examples presented in the paper were paraphrased.
Mai ElSherief	2021	USA	journalArticle	PubMed / Scopus	Computer Science	Characterizing and Identifying the Prevalence of Web-Based Misinformation Relating to Medication for Opioid Use Disorder: Machine Learning Approach	Infodemiology-Prediction/classification	Twitter, Reddit, YouTube, Drugs-Forum (Reddit and Drugs-Forum content were both placed under the category of web-based health communities)	22 opioid-specific subreddits: r/Carfentanil, r/opiates, r/fentanyl, r/opiatesmemorial, r/modquittingkratom, r/Methadone, r/suboxone, r/kratom, r/heroin, /quittingkratom, r/Tianeptine, r/loperamide, r/naltrexone, r/oxycodone, r/OpiatesRecovery, r/Opiatewithdrawal, r/lean, r/heroinaddiction, r/HeroinHeroines, /OpiateChurch, r/suboxone, and r/OurOverUsedVeins.	1st submission + comments	Y	Different types are accounted for in the subreddit topics	Bidirectional long short-term memory	Y: product of this paper: "developed a lexicon of opioid-related keywords associated with different aspects of OUD"	Didn't provide it	Not reported	The best-performing model was a combination of term frequency–inverse document frequency features and a logistic regression classifier, achieving a precision of 0.85, a recall of 0.91, an F1 score of 0.88, and an area under the curve of 0.9. By applying this model to machine label all posts in the data sets, the study estimated the prevalence of posts related to the myth under investigation on ea…	Misinformation across a broader set of web-based environments needs characterization. This research did not examine the nature of conversations surrounding the OUD treatment myth we focused on in this paper, such as whether a conversation might be reinforcing or countering the myth or discussing other previously known myths.	None reported
Austin Wright	2021	USA	journalArticle	PubMed / Scopus	Computer Science	Detection of emerging drugs involved in overdose via diachronic word embeddings of substances discussed on social media	Methodological and Pharmacovigilance	Reddit	The authors identified 225 drug-related subreddits from public lists although these were not reported in the study	1st submission + comments	N	Model outputs for fentanyl were compared oxycodone, oxy, roxy, percocet, oxycontin, hydrocodone, vicodin, hydromorphone, dilaudid, morphine	Diachronic word embedding	Y	Up to 10 spelling or colloquial variants for each word are included, drawn from previous research on these substances. [24,26,35,36] • Heroin: heroin, heroins, herion, h, heroine, heorin, tar • Cannabis: cannabis, cannibis, marijuana, mj, marajuana, marihuana, ganja, pot, weed • Methamphetamine: methamphetamine, methamphetamines, methamp, methampetamine, crank, meth, speed, ice, shards, crystal •…	Data were obtained using the application programming interface (API) of https://pushshift.io/	Over the time period examined, the total number of posts made in each year increased from 3,836,916 in 2011 to 13,704,634 in 2018. As a proportion of all words used in drug-related posts in a given year, fentanyl increased several fold from 0.54 per 100,000 words in 2011 to 15.57 per 100,000 words in 2018. Common prescription opioid words also increased in usage from 9.81 per 100,000 words in 201…	The following limitations were identified: - further prospective validation is needed to fully refine the most successful target word(s) for emerging drug detection. - the study used a set of overdose related terms as the target words to which to cosine similarity of emerging drugs was measured. The target set was intuitive and worked well for synthetic opioids such as fentanyl; however, detectio…	None reported
Deeptanshu Jha	2021	USA	conferencePaper	IEEE / Scopus	Computer Science	Identifying and Characterizing Opioid Addiction States Using Social Media Posts	Infodemiology-Prediction/classification	Reddit	Two datasets: - annotated dataset using posts from r/opiates and r/OpiatesRecovery - data applied to skip-gram word2vec based on 117 drug use subreddits	1st submission + comments	Y	N	Word embedding and a combination of bidirectional Long-Short-Term-Memory networks and conditional random fields	N	-	Python software package: open ReST API PRAW was used to query the post history of redditors	The addiction state-specific vocabulary, as determined by using point-wise mutual information, showed that the n-grams associated with use were found to be dominated by terms related to drug administration and post consumption responses. For withdrawal, terms observed included those describing the symptoms experienced by users during the withdrawal process, the drugs consumed to avoid the withdra…	Not reported	To ensure privacy, all data used by us are anonymized and the contents of the posts paraphrased when reported.
Wanzheng Zhu	2021	USA	conferencePaper	Scopus	Electrical and Computer Engineering	Euphemistic Phrase Detection by Masked Language Model	Methodological	Reddit	Didn’t explain how they did it	Not reported	N	N	Single and multi-word embedding	N	N	Python (inc Gensim)	This study compared a novel phrase detection method to alternative data mining methods to identify euphemisms for drugs based on a list of targeted keywords. The new approach, known as euphemistic phrase detection, was reported to have 20-50% higher detection accuracies compared to alternative methods.	Not reported	The data we use in this paper are from the previous years, were posted on publicly accessible websites, and do not contain any personal identifiable information (i.e., no real names, email addresses, IP addresses, etc.). Just like Zhu et al. (2021), our analyses relying on user-generated content do not constitute human subjects research, and are thus not within the purview of the IRB.
Duilio Balsamo	2021	Italy	journalArticle	PsycINFO / Pubmmed / Scopus	Physics of Complex Systems	Patterns of routes of administration and drug tampering for nonmedical opioid consumption: Data mining and Content analysis of Reddit discussions	Infodemiology-Associations and Infoveillance	Reddit	Different across years: opiates (2014-2018), OpiatesRecovery (2014-2018), lean (2014-2018), heroin (2014, 2017-2018), suboxone (2014-2018), PoppyTea (2014-2018), Methadone (2014-2018), Opiatewithdrawal (2014-2018), fentanyl (2015-2018), codeine (2014-2018), HeroinHeroines (2018), heroinaddiction (2015-2018), oxycodone (2014-2018), opiatescirclejerk (2015-2018), loperamide (2016-2018), Opiate_With…	1st submission + comments	Y	Heroin, Buprenorphine, Hydrocodone, Codeine, Oxymorphone, Tramadol, Hydromorphone, Oxycodone, Morphine, Fentanyl, Methadone	Word embedding and correlation analysis	"It is one outcome of this paper, based on embedding words. This final product was based on ""the knowledge of a domain expert (a clinical and forensic toxicologist) and with the help of search engine queries and a crowdsourced online dictionary for slang words and phrases (Urban Dictionary [59]) to understand the most unusual terms, we manually selected and categorized the relevant neighboring t…	Table 3	Python software packages: spaCy to remove English stop words, inflectional endings, and tokens with less than 100 yearly appearances; automatic language detection, performed with langdetect, cld2, and cld3	Heroin was the most commonly mentioned substance (1 in every 3 users). Trends showed a decrease in heroin mentions and a rise in fentanyl and codeine (Fentanyl mentions in 2018 increased by almost 1.5 times compared with 2014). Buprenorphine and oxycodone mentions remained fairly static while hydrocodone decreased over time. Injection and inhalation were the most common routes of administration (…	The following limitations were identified: -it is likely not representative of the general population (eg, for gender, age, or ethnicity) - cannot exclude the possibility that in some cases, such users might have been reporting secondhand experiences, disseminating general news, or discussing intended medical drug use for pain management - selected individuals may not have been clinically diagnos…	Following the direction of work by Eysenbach and Till (2001), the authors noted that the research did not require informed consent. In order to further protect the privacy and anonymity of the users in our data set, all information about the names of the authors was anonymized before using the data for analysis. Moreover, every analysis performed was intended to provide aggregated estimates aimed…
Zhou Yang	2022	USA	journalArticle	Scopus	Computer Science	Discovering Opioid Use Patterns From Social Media for Relapse Prevention	Infodemiology-Prediction/classification	Reddit	The authors referred to the following subreddits: “r/opiates,” “r/opiatesRecovery,” and “r/drugs,”	1st submission + comments	Y	The study looks at the top words correlated with the different types of treatments for OUD	Topic modeling (LDA), correlation analysis, sentiment analysis, and support vector machine	Y: word–emotion association lexicon	Not reported	The authors developed a web crawling tool using Python Reddit Application Programming Interface Wrapper (PRAW) to collect data.	The support vector machine classifier outperforms logistic regression and k-nearest neighbors in both the primary (OUD versus non-OUD) and within-group sub-classification (positive recovering OUD versus nonpositive recovering OUD). Moreover, the accuracy of the primary classifier was 0.92, which was better than the 0.88 accuracy of the within-group sub-classifier. Thus, there wouldn’t be any perf…	Not reported	None reported
Annie T. Chen	2022	USA	journalArticle	PubMed	Information Science	Examining stigma relating to substance use and contextual factors in social media discussions	Infodemiology-Discovery	Reddit	r/cripplingalcoholism, r/stopdrinking, r/trees, r/Petioles, r/leaves, r/opiates, and r/OpiatesRecovery	1st submission	N	N	Manual annotation and Topic Modeling (NMF*) * non-negative matrix factorization	N	N	Python (inc spaCy)	Topic modeling was used to explore stigma-related experiences associated with substance use. The study found topics related to opioid use included those pertaining to negative feelings, the challenges of coping with withdrawal symptoms, dealing with others during the recovery process, and dealing with chronic pain.	A keyword list was used to sample posts meaning that the topics extracted do not necessarily reflect the main themes of the subreddits > the study focuses on temporal and affective factors; there may be other contextual factors that play important roles in substance use and stigma relating to substance use	None reported
Nabila El-Bassel	2022	USA	journalArticle	PubMed / Scopus	Social work	Harnessing the Power of Social Media to Understand the Impact of COVID-19 on People Who Use Drugs During Lockdown and Social Distancing	Infoveillance	Reddit	r/opiates, r/OpiatesRecovery, r/suboxone, and r/Methadone	1st submission + comments	Y	N	Word embedding and topic modeling (LDA)	N	-	Not reported	TF-IDF features and an LR classifier was the best performing classifier	Inability to compare what topics individuals in different geographic regions were discussing. Individuals included in this study were not clinically verified to have an opioid or other substance use disorder.	None reported
Anthony Spadaro	2022	USA	journalArticle	PubMed / Scopus	Physician	Reddit discussions about buprenorphine associated precipitated withdrawal in the era of fentanyl	Infodemiology-Associations	Reddit	Seven opioid-related subreddits on Reddit were selected for data analysis (r/fentanyl, r/heroin, r/microdosing, r/opiates, r/ OpiatesRecovery, r/OurOverUsedVeins and r/suboxone).	Not reported	Y	Study explores associations between fentanyl, buprenorphine induction	Annotation and term-frequency matrix	Y	Available in Table A4. Lexical patterns used for analyses of Bernese method related posts.	All posts were retrieved via the PRAW Python application programming interface (API) for Reddit An automatic tool, LexExp, was used in Python to generate lexical variants, including misspellings, and manually added variants that were not lexically similar but often used in the subreddits	Among the years for which the data were available, 2020 had the highest number of posts (113,901 compared to 245 posts in 2012).The total number of people posting in these subreddits also increased over this time period. The total number of mentions of fentanyl and analogs, POW, and the Bernese method also steadily increased. The number of posts mentioning fentanyl and analogs increased from 3 in…	The following limitations were identified: - Reddit users have been reported to be majority male, younger, and non-Hispanic white, compared to the general population of the United States, and may not reflect a representative sample of people with OUD - Some subreddits were excluded for low relevance to the research question, however these subreddits could still contain some posts about POW that c…	None reported
Alexander Preiss	2022	USA	journalArticle	PubMed / Scopus	Analytics	Using Named Entity Recognition to Identify Substances Used in the Self-medication of Opioid Withdrawal: Natural Language Processing Study of Reddit Data	Pharmacovigilance	Reddit	r/opiates and r/OpiatesRecovery	Comments	The paper is concerned with opioid withdrawal symptoms but does consider a broader selection of substances used in the context of self-medication	The model in the paper accounted for alternative types of opioids	Word embedding and named entity recognition	An example of slags found is mentioned	As these are simply spans of text without semantic information, we can see duplicates (fent and fentanyl), slang terms (dope and h), and abbreviations (rls).	Data were downloaded directly from pushshift.io using the PushshiftRedditDistiller package spaCy, a package for Natural Language Processing in Python, was also used	The NER model performs slightly better in predicting substances than effects (F1 scores of 92.059 and 81.696). Recall (92.895 for substances and 83.768 for effects) is slightly higher than precision (91.237 for substances and 79.724 for effects). Both clustering and expert review greatly reduced the number of entities by removing misspellings and semantic duplicates. Clustering reduced the number…	The authors identified the following limitations: - the lack of causality in the associations between substances and effects. Without reading the posts, it is not possible to distinguish whether the effect was caused by the substance or whether the substance was used to alleviate the effect. - no analysis of whether the remedies were helpful. An association could take many forms (eg, “gabapentin …	None reported
Anietie Andy	2022	USA	book	Scopus	Computer science	Self-Disclosure in Opioid Use Recovery Forums	Infodemiology-Associations and Infodemiology-Prediction/classification	Reddit	/r/OpiatesRecovery and /r/Suboxone	Title	Y	N	Random forest and correlation analysis	The authors used the Linguistic Inquiry and Word Count (LIWC) to capture the perspective (“first personal singular”, “first personal plural”, “second person”, “third person singular”, “third person plural”, and “articles”) and affect (“sadness”, “anger”, “anxiety”, “positive emotion”, and “negative emotion”)	Not reported	Not reported	Positive Self-Disclosure: Positive self-disclosure expressed in post-titles in the /r/OpiatesRecovery dataset correlated with the emotional support sought in these post-titles with Pearsonr = 0.497 (p-value < 0.05). Positive self-disclosure expressed in post-titles in the /r/Suboxone dataset correlated with the emotional support sought in these post-titles with Pearsonr = 0.185 (p-value < 0.05). …	Not reported	The data used in this paper was publicly available (via Reddit) and the authors did not have personal interaction with any of the users. Even though this data is publicly available, to ensure user privacy, we anonymized the data and all examples presented in the paper were paraphrased.
Robert P. Gauthier	2022	Canada	conferencePaper	Scopus	Computer Science	“I Will Not Drink With You Today”: A Topic-Guided Thematic Analysis of Addiction Recovery on Reddit	Infodemiology-Discovery	Reddit	r/stopdrinking and r/OpiatesRecovery	1st submission + comments	N	N	Topic modeling (LDA) and thematic analysis	The authors refer to the generated dictionaries and corpora involved in the development of 10 separate LDA models for each subreddit	N/A	Python	The thematic analysis revealed that the communities engage in a range of discussions related to addiction and recovery, including stigmatized and personal areas, such as relapse, body weight, personal finances, and legal trouble. During the thematic analysis, the authors found indications that Reddit made it possible to have discussions that may be difficult to address in person, and that the abi…	Findings limited to only two subreddits; little information about the people who posted online, or their motivations for doing so.	Our study design received full approval from our institution’s research ethics board, and is consistent with guidelines from the HCI community for protecting pseudonymous research participants (e.g.,[20,61]) and transparency in qualitative research [94].
Rachel Lynn Graves	2022	USA	journalArticle	PubMed / Scopus	Medicine	Thematic Analysis of Reddit Content About Buprenorphine-naloxone Using Manual Annotation and Natural Language Processing Techniques	Infodemiology-Discovery	Reddit	r/suboxone	1st submission + comments	Y	N	Manual annotation and Lexical similarity filter	N	N	Python (inc PRAW)	NLP methods were used to filter Reddit posts to yield information about first-hand experiences with buprenorphine-naloxone. A subsequent thematic analysis (manual) of the posts retrieved showed that the most frequently discussed topics included advice on the use of buprenorphine-naloxone as pharmacologic treatment for OUD, information and guidance on buprenorphine-naloxone dosage, information abo…	Reddit users are disproportionately likely to be younger and male and do not comprise a representative sample of the general population. > information might not reflect people with lived experience of bup/nal treatment - could reflect hearsay rather than reliable information	Our study protocol was approved by the Emory University Institutional Review Board
Shyam Ramachandran	2022	USA	journalArticle	PubMed / Scopus	Biology	Tones and themes in Reddits posts discussing the opioid epidemic	Infodemiology-Discovery	Reddit	r/Politics, r/Health, r/News, r/Science, r/ChronicPain and r/Opiates	1st submission + comments	Y	N	Sentiment analysis and ANOVA	N	Not reported	ScrapeStorm (www.scrapestorm.com), an AI-powered visual web scraping tool, was used to capture the comments from individual posts on the Reddit website. The artificial intelligence tool IBM Watson Natural Language Understanding (NLU) was used to measure emotional tones in text.	Tone analysis found that every discussion post had a negative sentiment. ANOVA tests across the six subreddits (r/Opiates, r/ChronicPain, r/Politics, r/Health, r/News, and r/Science) found differences in sentiment, anger, disgust, and fear when discussion posts were compared at the subreddit level. The accompanying post-hoc analysis revealed statistically significant differences between the subre…	The following limitations were identified: - the demonstration version of IBM Watson NLU can only analyze 18,000 words at a given time which limited the amount of data that could be analyzed from subreddits - ScrapeStorm cannot retrieve all comments from discussion posts with very large comment sections. - When performing ANOVA testing, the normality assumption was violated for disgust, anger, an…	Reddit users choose to share their info online and therefore IRB approval is not required.
Abeed Sarker	2022	USA	journalArticle	PubMed / Scopus	Computer science	Signals of increasing co-use of stimulants and opioids from online drug forum data	Infoveillance	Reddit	opiates heroin OpiatesRecovery OpiateChurch Methadone suboxone opiates_gonewild fentanyl HeroinHeroines OurOverUsedVeins opiateswriters Carfentanil Vivitrol InAHeroinSunrise	Not reported	N	Y	Generation of lexical variants	Y	Y	Python (inc PRAW)	This study examined stimulant co-mention trends among people who use opioids and people being treated with medications for OUD and found that the number and proportion of Redditors mentioning both increased steadily over time.	The primary limitation is the assumption that an individual mentioning an opioid, opioid-relatedmedication, or stimulant is currently using that substance, which may result in overestimation of the number > question about the generalizability of reddit users as a representation of all people with OUD of PWUO/PTMOUD, PWUS, and PWCU, particularly in analyses where these mentions spanned multiple ye…	This study was approved by the Emory University Institutional Review Board (IRB). The study was deemed to fall under exemption category 4 (publicly available data). Consent from Reddit subscribers was not sought since the data are publicly available. No identifable information is presented in the paper.
Steven Sumner	2022	USA	journalArticle	PubMed / Scopus	Medicine	Estimating Weekly National Opioid Overdose Deaths in Near Real Time Using Multiple Proxy Data Sources	Infoveillance	Reddit, Twitter	Didn't use specific subreddits	Not reported	Y	N	Time series analysis using LASSO	N	N	Python (inc PRAW)	Five variables representing overdose-related, proxy data, including data on Reddit posts related to heroin and synthetic opioids, were regressed on opioid-involved overdose mortality data to facilitate the prediction of the latter in near real-time. This approach produced estimates with a mean error of 60.3 overdose deaths for 2018 and 67.2 overdose deaths for 2019.	It is likely not representative of the general population (eg, for gender, age, or ethnicity)	This work constituted secondary analysis of deidentified data and was therefore exempt from Centers for Disease Control and Prevention institutional review board review and adheres to the Strengthening the Reporting of Observational Studies in Epidemiology (STROBE) reporting guideline for cross-sectional studies. No informed consent was required.
Abeed Sarker	2022	USA	journalArticle	PubMed / Scopus	Computer Science	Concerns among people who use opioids during the COVID-19 pandemic: a natural language processing analysis of social media posts	Infoveillance	Reddit	14 opioid-related subreddits (not specified)	Not reported	The paper is concerned with people using opioids but does consider additional substances	The paper considers changes in the volume of posts referring to different types of opioids	Annotation and term-frequency matrix	Y	Appendix, table C: Drug names and misspellings	Historical public post data were retrieved using the Python-Reddit Application Programming Interface Wrapper.	There was a considerable increase in posts about treatment and access to care following the emergence of the pandemic which increased 300% from 0.631 in the pre-COVID-19 period to 2.526 per 1,000 posts. Posts concerning this theme were most prevalent during March 2020, accounting for approximately 8 out of 1,000 posts. Conversations about withdrawal also increased in the COVID-19 period, exhibiti…	The paper identified the following limitations: - the data sources employed are a convenience sample and may not fully represent concerns of populations who do not use these platforms. - this study uses qualitative review of posts; future work should evaluate the accuracy of fully-automated, unsupervised machine learning methods to further accelerate the timeliness of analyses and insights.	The data used in this study are public and as such it was deemed to be exempt (category 4) by Emory University IRB.
