# Supplementary material for: The Use of Natural Language Processing Methods in Reddit to Investigate Opioid Use: Scoping Review
Source: JMIR Infodemiology. 2024 Sep 13;4:e51156. doi: 10.2196/51156 (PMC11437337; doi:10.2196/51156)
Supplement: Multimedia Appendix 6 [file infodemiology_v4i1e51156_app6.xls]

## Sheet: FINAL
Group	Substance	Abbreviation	Misspelling	Variants and its misspellings	Brand names and its misspellings	Slang	Analog	Mixed substances	Notes
Opioids	Codeine		codein, codiene, codine					Co-codamol (cocodamol)	Co-codamol is a mixture of 2 different painkillers – paracetamol and codeine (cocodamol) put them under the mais compounds. Dihydrocodeine is a semisynthetic narcotic analgesic with a potency between morphine and codeine (dhc, dihydrocodeine). Promethazine is a medicine called an antihistamine TAKE THIS OUT (prometh, sizzurp, syrup)
	Heroin		herion, heroine, heorin, herroin, herioin, heron	tar, bth	Diacetylmorphine, Diamorphine	smack****, gunpowder****		goofball, speedball, speedballing, speedballs	goofball means a mix of methamphetamine and heroin, speedball is heroin + cocaine (speedball, speedballing, speedballs)
	Morphine	morph	morphin, morfin		Kadian
Synthetic opioids	Buprenorphine	bup, bupe	bupenorphine, burprenorphine, bupronorphine, buprenophine, bupernorphine, buprenorphin		Butrans, Subutex, Sublocade, Probuphine			Zubsolv, Suboxone	Probuphine is just buprenorphine implant of extended release
	Blue_methadone			blue methadone
	Carfentanyl	carfent		carfentanil
	Dihydrocodeine	dhc
	Fentanyl	fent	fentinyl, fentenyl, fenanyl, fentanly, fentnyal, fentanol, fental, fetanyl, fentayl, fentanayl, fentyl, fentanal, fetnyl, fentynyl, fentnayl, fentanl, fentyanl, fentonyl, fentanyal, fentany, fentnyl, fentynal, fetanyl	fentanil	Duragesic		acetylfentanyl, butyrfentanyl (butyr), carfentanyl (carfent, carfentanil), sufentanil, furanylfentanyl (fu-f, furanyl)
	Hydrocodone	hydro	hyrdrocodone, hydrocodiene, hydro codone, hydrocodene, hydrocordone, hydorcodone, hydrocodeine, hidrocodone, hyrocodone, hydrocone, hydrodone, hyrdocodone, hydrcodone, hydocodone, hydrocode, hydracodone, hydrocodin, hydrocodine, hydrocodon, hydrocondone, hydrocodne, hydrocdone		Zohydro	357s		Lortab, Lorcet, Norco, Tussionex, Tuss, Tussionex, Vicoprofen, Vicodin (vic, vicoden, vikes, viks, vicadin, viodin, vicodan, vicodien, viccodin, vocodin, vicondin, vicoding, vicodon, vicidin, vidodin, vikodin, viacodin, vicodine, vicdin, vicotin)	Lortab and Norco contain a combination of acetaminophen and hydrocodone (lortab, lortabs, norco, norcos). Tussionex contains Hydrocodone and Chlorpheniramine (tuss, tussionex). Vicodin contains Hydrocodone + paracetamol (vic, vicoden, vicodin, vicodins). Vicoprofen contains Hydrocodone and Ibuprofen.
	Hydromorphone	hydromorph			Dilaudid (dil, dilauded, dillies, dilly, dillys)
	Methadone	mdone	methodone, methadon, methadrone, mathadone, methedone, metadone, mehtadone, methdone		Methadose, Dolophine
	Naloxone		nalaxone		Narcan (narcon), Evzio			Zubsolv, Suboxone	ZUBSOLV (buprenorphine and naloxone)
	Naltrexone		naltraxone, natrexone, naltrexon, naltroxone		Revia, Vivitrol (viv)
	Oxycodone	codone, oc*, o.c.*, oxy*, op	oxocodone, oxycodene, oxycondone, oycodone, oxyxodone, oxicodone, oxy codone, oxycodine, ocycodone, oxycodon, oxcodone, oycondone, oyxcodone, oxcycodone, oxycodne, oxycodone_💊💊,oxycodone_💊		Oxycontin (oxycotin, contin, cotin, ocycontin, oxcontin, oxcotin, oxcycontin, oxycotine, oycotin, oxycontine, oxycotins, oxycotin, oxycintin, oxy contin, oxicontin, oxycottin, oycontin, oxyconton), roxi**, roxie**, roxy**, Roxycodone (Roxycodon, Roxicodone, Roxicodon), Roxycontin (Roxycotin,Roxicontin,Roxicotin)	30s****, M30		Percocet (perc, percoset, perk, perkocet, percocete, percacet, pecocet, percocette, perocets, percoet, percot, perocet, percocett, percocoet, percocit, percet, percoct, percocet10, percicet, percecet)	Dirty 30s — Pills that are pressed to resemble Roxicet but actually contain fentanyl or other synthetic opioids.ercocet contains a combination of acetaminophen and oxycodone. The differences are simply that oxycodone is an opioid substance that is the main ingredient in a number of pain medications (including OxyContin) and that OxyContin is the time-release version of oxycodone. Any references t…
	Oxymorphone				Opana	g74			Phenazepam belongs to a class of substances known as benzodiazepines (Street Names: Bonsai, Soviet Benzo, Fenaz, Panda).
	Suboxone	sub***	suboxine, subuxone, suboxne, saboxone, seboxone, subxone, suboxen, suboxene, soboxone, suboxon		Bunavail, Zubsolv
	Tramadol	tram****	trmadol, tramdol, tramodol		Ultram				<- O-desmethyltramadol (O-DSMT), is an opioid analgesic and the main active metabolite of tramadol (desmethyltramadol, dsmt)
	U-47700		u47700			U4, pink heroin, pinky
Benzodiazepines	Alprazolam		alprazalam,alprozolam,alpraxolam,aprazolam, alprazolan		Xanax (xannax,xanax😂,xnax,xanx,xzanax,xanxax,xananx,xnanax,axanax,xanaxx,xantax,xanaax)
	Benzodiazepine	benzo	benzio, benzodiazopine,benzodiazepene,benzodiazepan,benzodiazapene,benzodiazipine,benzodiazpine,benzodiapine,benzodiazapine,benzodiazapin
	Lorazepam				Ativan (attivan,antivan,atvan,activan)
	Diazepam				Valium (vallium,valliums,valim,vaium,valerium,valum,valiium)
Cannabis	Cannabidiol	cbd
	Cannabis		cannibis, canabis, cannibas	marijuana (marihuana, marajuana, mj), sativa		mary jane, mary_jane, ganja, ganga, ganj, pot, weed, weeed
Psychedelic	Ibogaine	iboga	ibogain
Stimulants	Adderall		addrerall,sadderall,adderell,addrall,addera,adderoll,addorall,addarall,adderrall,dadderall,adderall_📲,aderal,adderall_🆘,adderalll,adderallll,adderal,badderall,smadderall,adderall_💊,addreall,adderallxr,madderall,adderall_🔌,adderall🎶,aderall,aderrall,adderral,adderally,seadderall
	Amphetamine		amphetemine, amphetimine, amphetaminesalt, anphetamine, amphetamine, amfetamine
	Cocaine	coke****	cocain			blow****, coca****, yayo		speedball (speedballin, speedballing)
	Crack		crakc
	Dextroamphetamine		dexamphetamines, dextromethamphetamine, dexamphetamine		Dexedrine (dexerdrine, dexodrine, dexetrine, dexidrine, dexadrine, dexedrine), Dextrostat, Xelstrym
	Lisdexamfetamine		lisdexamphetamine		Vyvanse (vyvans, vvyvanse, vyvanses, vyvanes, vyavanse, vyvanse17, vyvense, vyvannse, vyvance, vyvanse, vanse, vyvanss, vivanse, vyvanze, vyvnase, vyvase, vyvan, vyvansse, vyvanase, vyanese, vyvanse, vyvanese, vynanse, vyanse, vvyanse)
	Methamphetamine	meth, methl, methi, methy	methamp, methampetamine			speed****, ice****, shards****, crystal****, crank****, crystal_meth (crystalmeth)		goofball (goof)
	Methylphenidate				ritalin (ritialin, ritallin, ritaline, ritlian, ritalan, ritatlin, ritlin, riain, retalin, ritalins, ridalin, rittalin, rittlin, ritalyn, rialin, ritilin, ritalin)
Other substances commonly mentioned in opioid Reddit forums	Cough_suppressant		cough suppressant
	Dextromethorphan	dxm	dextromethorphan hbr,dextromorphan,dxm_dextromethorphan,dextromethorphan_dxm
	Diphenhydramine		diphenhydramine hci,diphenhydramine 50mg,dipenhydramine,dyphenhydromine,diphenhydramine hcl,diphenhydromine,dyphenhydramine		Benadryl (benadyl,benedryl,beadryl,benidryl,benadrly,benadrl,benadril,bynadryl,bendadryl,benadryll,bendaryl,bennadryl,bendryl,bendryal,benadryal,benadry,benydryl,benadryle,bendryle)
	Gabapentin				Neurontin
	Kratom	k
	Loperamide	lope
	Phenylephrine		phenylephrine hcl
	Pregabalin				Lyrica
Common terms used in opioid forums	Bernese_method		bernes method, bernise method, bern method, bernese methd, bernese mtd
	Precipitated_withdrawal	pwd	precipitating withdrawal, precip withdrawal, precipitated wd, precipitated wthdrawal
	Restless_legs_syndrome	rls
	Sleep_aid		sleep aid
	Sleep_med		sleep med
	Withdrawal	wd	wthdrawal, wthdraw, withdraw
* These abbreviations can be used to both oxycodone and oxycontin.
*** This abbreviation can be used to Roxycodone and Roxycontin
*** This abbreviation can also means Subutex (buprenorphine)
**** Slangs to be considered with attention as they also have literal common meaning
Note: We encourage researchers to add variants with the plurals of the terms provided in this synset
